# Supplementary material for: GhCLCc-1, a Chloride Channel Gene from Upland Cotton, Positively Regulates Salt Tolerance by Modulating the Accumulation of Chloride Ions
Source: Genes (Basel). 2024 Apr 26;15(5):555. doi: 10.3390/genes15050555 (PMC11120929; doi:10.3390/genes15050555)
Supplement: Supplementary file 1 [file genes-15-00555-s001.zip]

Archive with 6 entries (6 files):
- Figure S2.tif
- Figure S3.tif
- Figure S4.tif
- Table S1.xlsx
- Table S2.xlsx
- Figure S1.tif
