# Supplementary material for: GhCLCc-1, a Chloride Channel Gene from Upland Cotton, Positively Regulates Salt Tolerance by Modulating the Accumulation of Chloride Ions
Source: Genes (Basel). 2024 Apr 26;15(5):555. doi: 10.3390/genes15050555 (PMC11120929; doi:10.3390/genes15050555)
Supplement: Supplementary file 1 [file genes-15-00555-s001.zip › Table S1.xlsx]

## Sheet: Sheet1
Table S1. Primers used in this study.
Experiment	Primer name	Primer sequence	Product size
Cloning of GhCLCc-1A/D	GhCLCc-1-F	ATGGACCAAGAAAATAAAGTAG	2283 bp
	GhCLCc-1-R	TCATTTCCGAAGCCTGATGTGA	2283 bp
qRT-PCR	GhCLCc-1-Q-F	CTTTCATACAATTATGCTCTACTGGAA	150 bp
	GhCLCc-1-Q-R	TTCCAAAAATGCCTCCAATAACT
	GhHis3-F	GACACCAACCTTTGCGCGAT	118 bp
	GhHis3-R	AGCGACTGATCCACACTTCTG
Subcellular localization and transgenic Arabidopsis.	GhCLCc-1-G-F	acgggggactcttgaggatccATGGACCAAGAAAATAAAGTAG	2325 bp
	GhCLCc-1-G-R	agatccccgggtaccgagctcTTTCCGAAGCCTGATGTGA
Transgenic Arabidopsis identification	HP158	tttcatttggagagaacacgggg	1958 bp
	GhCLCc-1-T	TTTAAGTAAAACAAGTAAATGAGA
RT-PCR	AtUBQ5-F	GACGCTTCATCTCGTCC	186 bp
	AtUBQ5-R	CCACAGGTTGCGTTAG
VIGS of GhCLCc-1	GhCLCc-1-p-F	gtgagtaaggttaccgaattcGCAGAACCGTACATGAAACATTTAG	300 bp
	GhCLCc-1-p-R	cgtgagctcggtaccggatccTCCTGACCCTGCCTTGGC
Arabidopsis mutant identification	LP	AAGTTGCCGGAAAAGAATAGC	WT: 1258 bp
	BP	ATTTTGCCGATTTCGGAAC	Homozygous mutant: 583-883 bp
	RP	ACCTTGTGGACAAAGTCCTCC	Heterozygous mutant: 1258 bp + 583-883 bp
