# Supplementary material for: GhCLCc-1, a Chloride Channel Gene from Upland Cotton, Positively Regulates Salt Tolerance by Modulating the Accumulation of Chloride Ions
Source: Genes (Basel). 2024 Apr 26;15(5):555. doi: 10.3390/genes15050555 (PMC11120929; doi:10.3390/genes15050555)
Supplement: Supplementary file 1 [file genes-15-00555-s001.zip › Table S2.xlsx]

## Sheet: Sheet1
Table S2. Genes used in this study.
Species	Gene name	Locus ID	Protein sequence
Gossypium hirsutum	GhCLCc-1A	Gohir.A11G058300	MDQENKVANEEGDIECYYGKDMEDRIYSQPLLTKRHNTTSQIAIVGANACPVESLDYEIIENELFKQDWRSRRTIQIFQYVLLKWAFALIIGLGTGLVGIFNNIAVENISGFKLLMTTKLMLEHKYYKAFAALAGCNLALAAAAAALCAYIAPAAAGSGIPEVKAYLNGVDAHSILAPSTLFVKIFGSILCVSAGFVVGKEGPMVHTGACIASLIGQGGSRKYHLTWRWLKYFKNDRDRRDLITCGAAAGVASAFRAPVGGVLFALEEAASWWRSALLWRTFFTTAVVAIVLRAFIQLCSTGTCGLFGEGGLIMYDVSAAKVAYSVPDILAVILLGVIGGIFGSLYNYLVDKVLRTYSIINEKGPAVKILLVVTISLLTSICSYGLPWFATCIPCPIDT…
	GhCLCc-1D	Gohir.D11G062600	MDQENKVANEEGDIECYYGKDMEDRIYSQPLLTKRYNTTSQIAIVGANACPVESLDYEIIENELFKQDWRSRRTIQIFQYVLLKWAFALIIGLGTGLVGIFNNIAVENISGFKLLMTTKLMLEHKYYKAFAALASCNLALAAAAAALCAYIAPAAAGSGIPEVKAYLNGVDAHSILAPSTLFVKIFGSILCVSAGFVVGKEGPMVHTGACIASLIGQGGSRKYHLTWRWLRYFKNDRDRRDLITCGAAAGVASAFRAPVGGVLFALEEAASWWRSALLWRTFFTTAVVAIVLRAFIQLCSTGTCGLFGEGGLIMYDVSAAKVAYSVPDILAVILLGVIGGIFGSLYNYLVDKVLRTYSIINEKGPAVKILLVVTISLLTSICSYGLPWFATCIPCPIDT…
Arabidopsis thaliana	AtCLCa	AT5G40890	MDEDGNLQISNSNYNGEEEGEDPENNTLNQPLLKRHRTLSSTPLALVGAKVSHIESLDYEINENDLFKHDWRSRSKAQVFQYIFLKWTLACLVGLFTGLIATLINLAVENIAGYKLLAVGYYIAQDRFWTGLMVFTGANLGLTLVATVLVVYFAPTAAGPGIPEIKAYLNGIDTPNMFGFTTMMVKIVGSIGAVAAGLDLGKEGPLVHIGSCIASLLGQGGPDNHRIKWRWLRYFNNDRDRRDLITCGSASGVCAAFRSPVGGVLFALEEVATWWRSALLWRTFFSTAVVVVVLRAFIEICNSGKCGLFGSGGLIMFDVSHVEVRYHAADIIPVTLIGVFGGILGSLYNHLLHKVLRLYNLINQKGKIHKVLLSLGVSLFTSVCLFGLPFLAECKPCDP…
	AtCLCb	AT3G27170	MVEEDLNQIGGNSNYNGEGGDPESNTLNQPLVKANRTLSSTPLALVGAKVSHIESLDYEINENDLFKHDWRKRSKAQVLQYVFLKWTLACLVGLFTGLIATLINLAVENIAGYKLLAVGHFLTQERYVTGLMVLVGANLGLTLVASVLCVCFAPTAAGPGIPEIKAYLNGVDTPNMFGATTMIVKIVGSIGAVAAGLDLGKEGPLVHIGSCIASLLGQGGTDNHRIKWRWLRYFNNDRDRRDLITCGSAAGVCAAFRSPVGGVLFALEEVATWWRSALLWRTFFSTAVVVVVLREFIEICNSGKCGLFGKGGLIMFDVSHVTYTYHVTDIIPVMLIGVIGGILGSLYNHLLHKVLRLYNLINEKGKIHKVLLSLTVSLFTSVCLYGLPFLAKCKPCDPS…
	AtCLCc	AT5G49890	MVEEDLNQIGGNSNYNGEGGDPESNTLNQPLVKANRTLSSTPLALVGAKVSHIESLDYEINENDLFKHDWRKRSKAQVLQYVFLKWTLACLVGLFTGLIATLINLAVENIAGYKLLAVGHFLTQERYVTGLMVLVGANLGLTLVASVLCVCFAPTAAGPGIPEIKAYLNGVDTPNMFGATTMIVKIVGSIGAVAAGLDLGKEGPLVHIGSCIASLLGQGGTDNHRIKWRWLRYFNNDRDRRDLITCGSAAGVCAAFRSPVGGVLFALEEVATWWRSALLWRTFFSTAVVVVVLREFIEICNSGKCGLFGKGGLIMFDVSHVTYTYHVTDIIPVMLIGVIGGILGSLYNHLLHKVLRLYNLINEKGKIHKVLLSLTVSLFTSVCLYGLPFLAKCKPCDPS…
	AtCLCd	AT5G26240	MLSNHLQNGIESDNLLWSRVPESDDTSTDDITLLNSHRDGDGGVNSLDYEVIENYAYREEQAHRGKLYVGYYVAVKWFFSLLIGIGTGLAAVFINLSVENFAGWKFALTFAIIQKSYFAGFIVYLLINLVLVFSSAYIITQFAPAAAGSGIPEIKGYLNGIDIPGTLLFRTLIGKIFGSIGSVGGGLALGKEGPLVHTGACIASLLGQGGSTKYHLNSRWPQLFKSDRDRRDLVTCGCAAGVAAAFRAPVGGVLFALEEVTSWWRSQLMWRVFFTSAIVAVVVRTAMGWCKSGICGHFGGGGFIIWDVSDGQDDYYFKELLPMAVIGVIGGLLGALFNQLTLYMTSWRRNSLHKKGNRVKIIEACIISCITSAISFGLPLLRKCSPCPESVPDSGIECP…
	AtCLCe	AT4G35440	MAATLPLCAALRSPVSSRRFAPIHKTDVPFQFNVVLSPFFGSVAIGGRIFPRLPAAKQETDQDEVGFDQQPSQELAIASACLVGVLTGVSVVLFNNCVHLLRDFSWDGIPDRGASWLREAPIGSNWLRVILVPTIGGLVVSILNQLRESAGKSTGDSHSSLDRVKAVLRPFLKTVAACVTLGTGNSLGPEGPSVEIGASIAKGVNSLFNKSPQTGFSLLAAGSAAGISSGFNAAVAGCFFAVESVLWPSSSTDSSTSLPNTTSMVILSAVTASVVSEIGLGSEPAFKVPDYDFRSPGELPLYLLLGALCGLVSLALSRCTSSMTSAVDSLNKDAGIPKAVFPVMGGLSVGIIALVYPEVLYWGFQNVDILLEKRPFVKGLSADLLLQLVAVKIAATAWC…
	AtCLCf	AT1G55620	MMHGLLEILDQIRQSNSSQRQGLDFLAGIYPVIKAIQAAVTLGTGCSLGPEGPSVDIGKSCANGFALMMENNRERRIALTAAGAASGIASGFNAAVAGCFFAIETVLRPLRAENSPPFTTAMIILASVISSTVSNALLGTQSAFTVPSYDLKSAAELPLYLILGMLCGAVSVVFSRLVTWFTKSFDFIKDKFGLPAIVCPALGGLGAGIIALKYPGILYWGFTNVEEILHTGKSASAPGIWLLAQLAAAKVVATALCKGSGLVGGLYAPSLMIGAAVGAVFGGSAAEIINRAIPGNAAVAQPQAYALVGMAATLASMCSVPLTSVLLLFELTKDYRILLPLMGAVGLAIWVPSVANQGKESDSSEGRSTGRGYSSLSPSERKTEGVWRHTDNADSLELT…
	AtCLCg	AT5G33280	MPNSTTEDSVAVPLLPSLRRATNSTSQVAIVGANVCPIESLDYEIAENDFFKQDWRGRSKVEIFQYVFMKWLLCFCIGIIVSLIGFANNLAVENLAGVKFVVTSNMMIAGRFAMGFVVFSVTNLILTLFASVITAFVAPAAAGSGIPEVKAYLNGVDAPEIFSLRTLIIKIIGNISAVSASLLIGKAGPMVHTGACVASILGQGGSKRYRLTWRWLRFFKNDRDRRDLVTCGAAAGIAASFRAPVGGVLFALEEMSSWWRSALLWRIFFSTAVVAIVLRALIDVCLSGKCGLFGKGGLIMFDVYSENASYHLGDVLPVLLLGVVGGILGSLYNFLLDKVLRAYNYIYEKGVTWKILLACAISIFTSCLLFGLPFLASCQPCPVDALEECPTIGRSGNFK…
